# Supplementary material for: Metagenomic Analysis Reveals Microbial Community Structure and Metabolic Potential for Nitrogen Acquisition in the Oligotrophic Surface Water of the Indian Ocean
Source: Front Microbiol. 2021 Feb 18;12:518865. doi: 10.3389/fmicb.2021.518865 (PMC7935530; doi:10.3389/fmicb.2021.518865)
Supplement: Supplementary file 6 [file Table_1.XLSX]

## Sheet: Table S1
Table S1 The environmental parameters of surface water of the Indian Ocean( from S7 to 30) and Red Sea(from S32 to S38)
	S7	S8	S10	S12	S14	S16	S18	S20	S22	S24	S26	S28	S30	S32	S34	S36	S38
Phosphate (uM)	0.234813	0.0665888	NA	0.128505	0.0969626	0.136682	0.109813	0.183411	0.184579	0.141355	0.174065	0.336449	0.297897	0.327103	0.278037	0.196262	0.128505
Silicate (uM)	1.81481	1.16667	NA	0.888889	0.0555556	1.62963	3.11111	0.703704	2.55556	2.09259	2.74074	0	3.94444	1.81481	3.94444	0.611111	2.09259
Ammonium (uM)	0.226254	0.226254	NA	0.300961	0.386339	0.450374	0.172892	0.332978	0.354322	0.290288	0.386339	0.172892	0.151547	0.215582	0.226254	0.183565	0.386339
Nitrite (uM）	0.028169	0.0482897	NA	0.028169	0.0482897	0.0147552	0.0482897	0.0348759	0.00804829	0.0549966	0.0482897	0.0617036	0.0751174	0.0751174	0.0482897	0	0.0482897
Nitrate (uM)	0.0436508	0.123016	NA	0.251984	0.271825	0.123016	0.261905	0.0634921	0.0337302	0.162698	0.0238095	0.162698	0.0734127	0.0436508	0.162698	0.0436508	0.123016
Temperature (℃)	30.5012	29.4962	29.7702	29.822	29.7236	30.4563	30.3784	31.5045	31.0719	31.1246	30.5395	30.2767	30.1264	31.4449	30.2103	27.9025	25.6229
Salinity(PSU)	31.6427	33.6616	34.0965	34.1866	34.2208	34.6546	34.8689	34.8208	34.6086	35.8406	35.9528	36.1751	36.3182	36.6539	38.098	39.0676	40.3836
pH	8.1276	8.1571	8.1612	8.161	8.1705	8.1948	8.1952	8.1863	8.1834	8.1605	8.1537	8.1412	8.1371	8.1276	8.1187	8.1272	8.136
Chlorophyll concentration (mg/m^3)	NA	0.2	0.08	0.05	0.06	0.06	0.04	0.05	0.04	0.03	0.06	NA	NA	NA	NA	NA	NA
DIN	0.298074	0.39756	NA	0.581114	0.706455	0.588145	0.483087	0.431346	0.396101	0.507983	0.458439	0.397294	0.300078	0.33435	0.437242	0.227215	0.557645
