# Supplementary material for: Metagenomic Analysis Reveals Microbial Community Structure and Metabolic Potential for Nitrogen Acquisition in the Oligotrophic Surface Water of the Indian Ocean
Source: Front Microbiol. 2021 Feb 18;12:518865. doi: 10.3389/fmicb.2021.518865 (PMC7935530; doi:10.3389/fmicb.2021.518865)
Supplement: Supplementary file 7 [file Table_2.XLSX]

## Sheet: Sheet1
Table S2 The mapping information of 17 SE sample reads and 3 PE sample reads against OM-RGC and the assembled genes from 3 PE sample reads, seperately.
Sampling region	SE Samples	Mapping to OM-RGC	No. of mapping Genes
Indian Ocean	S7	0.6615	3212843
	S8	0.7084	3463085
	S10	0.7337	2139604
	S12	0.7387	2773705
	S14	0.7404	3193747
	S16	0.7542	3178592
	S18	0.7486	2963542
	S20	0.7671	3639214
	S22	0.7603	2899695
	S24	0.6884	2276371
	S26	0.68	2875357
	S28	0.7323	3888760
	S30	0.73	2329057
Red Sea	S32	0.712	2051713
	S34	0.7311	3413559
	S36	0.7546	2034006
	S38	0.7145	3239375
Average		0.7268	2.91601e+06
Non-reduandant genes			7732179
Sampling region	PE Samples	Mapping to OM-RGC	No. of mapping Genes
Indian Ocean	S8(East)	0.5596	1087079
	S18(Central)	0.5371	832939
	S26(West)	0.572	1179619
Average		0.5562	1.03321e+06
Non-reduandant genes			1791237
Sampling region	PE Samples	Assembled genes	Mapping to 3.4M gene set
Indian Ocean	S8(East)	1314179	0.5195
	S18(Central)	1482431	0.5197
	S26(West)	1577990	0.5216
Average		1458200	0.520267
Non-reduandant genes		3448376
