# Supplementary material for: Metagenomic Analysis Reveals Microbial Community Structure and Metabolic Potential for Nitrogen Acquisition in the Oligotrophic Surface Water of the Indian Ocean
Source: Front Microbiol. 2021 Feb 18;12:518865. doi: 10.3389/fmicb.2021.518865 (PMC7935530; doi:10.3389/fmicb.2021.518865)
Supplement: Supplementary file 8 [file Table_3.XLSX]

## Sheet: Table S3
Table S3 Previously sequenced Prochlorococcus genomes including cultured isolates, metagenomic assembly genomes and single cell amplified genomes downloaded from NCBI database.
#Organism Name	Stain Name	Level	Size(Mb)	GC%	Scaffolds	NCBI accession	Assembly ID	Genome Source	Geographic location	Ecotype
Prochlorococcus marinus	SCGC AAA795-J16	Contig	1.46372	31	85	PRJEB9287	GCA_001180305.1	Single cell amplified genome	Red Sea
Prochlorococcus marinus	SCGC AAA795-M23	Contig	1.44399	31.2	93	PRJEB9287	GCA_001180325.1	Single cell amplified genome	Red Sea
Prochlorococcus marinus	SCGC AAA795-I06	Contig	1.38877	31.1	120	PRJEB9287	GCA_001180265.1	Single cell amplified genome	Red Sea
Prochlorococcus marinus	SCGC AAA795-F05	Contig	1.41837	31.4	136	PRJEB9287	GCA_001180245.1	Single cell amplified genome	Red Sea
Prochlorococcus marinus	SCGC AAA795-I15	Contig	1.28294	31.3	221	PRJEB9287	GCA_001180285.1	Single cell amplified genome	Red Sea
Prochlorococcus marinus str. MIT 9303	MIT 9303	Complete	2.68268	50	1	PRJNA13496	GCA_000015705.1	Cultured isolate	Sargasso Sea
Prochlorococcus marinus str. AS9601	AS9601	Complete	1.66989	31.3	1	PRJNA13548	GCA_000015645.1	Cultured isolate	Arabian Sea
Prochlorococcus marinus str. MIT 9211	MIT 9211	Chromosome	1.68896	38	1	PRJNA13551	GCA_000018585.1	Cultured isolate	Equatorial Pacific Ocean
Prochlorococcus marinus str. MIT 9515	MIT 9515	Complete	1.70418	30.8	1	PRJNA13617	GCA_000015665.1	Cultured isolate	Equatorial Pacific Ocean
Prochlorococcus marinus str. MIT 9312	MIT 9312	Complete	1.7092	31.2	1	PRJNA13910	GCA_000012645.1	Cultured isolate	Atlantic Ocean
Prochlorococcus marinus str. NATL2A	NATL2A	Complete	1.8429	35.1	1	PRJNA13911	GCA_000012465.1	Cultured isolate	Atlantic Ocean
Prochlorococcus marinus str. NATL1A	NATL1A	Complete	1.86473	35	1	PRJNA15660	GCA_000015685.1	Cultured isolate	Atlantic Ocean
Prochlorococcus marinus str. MIT 9301	MIT 9301	Complete	1.64188	31.3	1	PRJNA15746	GCA_000015965.1	Cultured isolate	Sargasso Sea
Prochlorococcus sp. W3	W3	Contig	0.339045	30.7	509	PRJNA169362	GCA_000291905.1	Single cell amplified genome	Pacific Ocean
Prochlorococcus sp. W4	W4	Contig	0.765485	29.9	234	PRJNA169363	GCA_000291785.1	Single cell amplified genome	Pacific Ocean
Prochlorococcus sp. W7	W7	Contig	0.905221	30.7	270	PRJNA169364	GCA_000291805.1	Single cell amplified genome	Pacific Ocean
Prochlorococcus sp. W8	W8	Contig	0.841756	31.4	490	PRJNA169365	GCA_000291825.1	Single cell amplified genome	Pacific Ocean
Prochlorococcus sp. W9	W9	Contig	0.42015	30.7	183	PRJNA169366	GCA_000291925.1	Single cell amplified genome	Pacific Ocean
Prochlorococcus sp. W10	W10	Contig	0.561998	30.8	439	PRJNA169367	GCA_000291845.1	Single cell amplified genome	Pacific Ocean
Prochlorococcus sp. W11	W11	Contig	0.766829	30.6	68	PRJNA169368	GCA_000291945.1	Single cell amplified genome	Pacific Ocean
Prochlorococcus sp. W12	W12	Contig	0.423437	29.6	384	PRJNA169370	GCA_000291965.1	Single cell amplified genome	Pacific Ocean
Prochlorococcus sp. W2	W2	Contig	1.26677	30.5	108	PRJNA169371	GCA_000291885.1	Single cell amplified genome	Pacific Ocean
Prochlorococcus sp. W6	W6	Contig	0.385307	31.3	163	PRJNA169510	GCA_000291865.1	Single cell amplified genome	Pacific Ocean
Prochlorococcus marinus str. MIT 9215	MIT 9215	Complete	1.73879	31.1	1	PRJNA18633	GCA_000018065.1	Cultured isolate	Equatorial Pacific Ocean
Prochlorococcus marinus str. MIT 9202	MIT 9202	Scaffold	1.69145	31.1	1	PRJNA19343	GCA_000158595.1	Cultured isolate	Pacific Ocean
Prochlorococcus marinus subsp. pastoris str. CCMP1986	MED4	Complete	1.65799	30.8	1	PRJNA213	GCA_000011465.1	Cultured isolate	Mediterranean Sea
Prochlorococcus marinus str. MIT 9313	MIT 9313	Complete	2.41087	50.7	1	PRJNA220	GCA_000011485.1	Cultured isolate	Gulf Stream
Prochlorococcus sp. scB241_528N17	scB241_528N17	Contig	1.53006	31.3	144	PRJNA239833	GCA_000634735.1	Single cell amplified genome	Sargasso Sea
Prochlorococcus sp. scB241_529O19	scB241_529O19	Contig	1.30564	31.7	149	PRJNA239833	GCA_000635475.1	Single cell amplified genome	Sargasso Sea
Prochlorococcus sp. scB241_527I9	scB241_527I9	Contig	1.14829	31.6	159	PRJNA239833	GCA_000635315.1	Single cell amplified genome	Sargasso Sea
Prochlorococcus sp. scB241_528J8	scB241_528J8	Contig	1.57755	31.3	166	PRJNA239833	GCA_000634095.1	Single cell amplified genome	Sargasso Sea
Prochlorococcus sp. scB241_529D18	scB241_529D18	Contig	1.51145	31.4	170	PRJNA239833	GCA_000634175.1	Single cell amplified genome	Sargasso Sea
Prochlorococcus sp. scB241_526N9	scB241_526N9	Contig	1.27123	31.2	173	PRJNA239833	GCA_000634015.1	Single cell amplified genome	Sargasso Sea
Prochlorococcus sp. scB241_529J15	scB241_529J15	Contig	1.60105	31.2	180	PRJNA239833	GCA_000634795.1	Single cell amplified genome	Sargasso Sea
Prochlorococcus sp. scB241_527L22	scB241_527L22	Contig	1.51774	31.3	206	PRJNA239833	GCA_000635355.1	Single cell amplified genome	Sargasso Sea
Prochlorococcus sp. scB241_528N20	scB241_528N20	Contig	1.14451	31.4	225	PRJNA239833	GCA_000634755.1	Single cell amplified genome	Sargasso Sea
Prochlorococcus sp. scB241_527E14	scB241_527E14	Contig	1.10855	31.3	271	PRJNA239833	GCA_000634035.1	Single cell amplified genome	Sargasso Sea
Prochlorococcus sp. scB241_528P14	scB241_528P14	Contig	1.10413	31.1	281	PRJNA239833	GCA_000634135.1	Single cell amplified genome	Sargasso Sea
Prochlorococcus sp. scB241_526D20	scB241_526D20	Contig	1.31893	31.4	288	PRJNA239833	GCA_000635275.1	Single cell amplified genome	Sargasso Sea
Prochlorococcus sp. scB241_528P18	scB241_528P18	Contig	1.4643	31.3	295	PRJNA239833	GCA_000635395.1	Single cell amplified genome	Sargasso Sea
Prochlorococcus sp. scB241_527L15	scB241_527L15	Contig	1.19053	31.5	299	PRJNA239833	GCA_000634695.1	Single cell amplified genome	Sargasso Sea
Prochlorococcus sp. scB241_529B19	scB241_529B19	Contig	1.48031	31.5	300	PRJNA239833	GCA_000635415.1	Single cell amplified genome	Sargasso Sea
Prochlorococcus sp. scB241_527N11	scB241_527N11	Contig	1.47694	31.3	321	PRJNA239833	GCA_000634055.1	Single cell amplified genome	Sargasso Sea
Prochlorococcus sp. scB241_527P5	scB241_527P5	Contig	1.46489	31.3	324	PRJNA239833	GCA_000635375.1	Single cell amplified genome	Sargasso Sea
Prochlorococcus sp. scB241_528J14	scB241_528J14	Contig	1.18309	31.1	326	PRJNA239833	GCA_000634075.1	Single cell amplified genome	Sargasso Sea
Prochlorococcus sp. scB241_528N8	scB241_528N8	Contig	1.37844	31.3	332	PRJNA239833	GCA_000634775.1	Single cell amplified genome	Sargasso Sea
Prochlorococcus sp. scB241_528K19	scB241_528K19	Contig	1.44809	31.3	337	PRJNA239833	GCA_000634715.1	Single cell amplified genome	Sargasso Sea
Prochlorococcus sp. scB241_526B17	scB241_526B17	Contig	1.10774	31.3	378	PRJNA239833	GCA_000633975.1	Single cell amplified genome	Sargasso Sea
Prochlorococcus sp. scB241_527G5	scB241_527G5	Contig	1.17083	31.1	471	PRJNA239833	GCA_000635295.1	Single cell amplified genome	Sargasso Sea
Prochlorococcus sp. scB241_526K3	scB241_526K3	Contig	1.13345	31.2	523	PRJNA239833	GCA_000633995.1	Single cell amplified genome	Sargasso Sea
Prochlorococcus sp. scB241_527L16	scB241_527L16	Contig	0.977191	31.1	498	PRJNA239833	GCA_000635335.1	Single cell amplified genome	Sargasso Sea
Prochlorococcus sp. scB241_529J16	scB241_529J16	Contig	0.951023	31.8	101	PRJNA239833	GCA_000635455.1	Single cell amplified genome	Sargasso Sea
Prochlorococcus sp. scB241_526B22	scB241_526B22	Contig	0.934681	31.6	445	PRJNA239833	GCA_000634635.1	Single cell amplified genome	Sargasso Sea
Prochlorococcus sp. scB241_527E15	scB241_527E15	Contig	0.579043	31.5	109	PRJNA239833	GCA_000634675.1	Single cell amplified genome	Sargasso Sea
Prochlorococcus sp. scB241_526N5	scB241_526N5	Contig	0.489145	31.1	368	PRJNA239833	GCA_000634655.1	Single cell amplified genome	Sargasso Sea
Prochlorococcus sp. scB241_529C4	scB241_529C4	Scaffold	1.60681	31.3	187	PRJNA239833	GCA_000634155.1	Single cell amplified genome	Sargasso Sea
Prochlorococcus sp. scB241_529J11	scB241_529J11	Scaffold	1.33823	31.5	205	PRJNA239833	GCA_000635435.1	Single cell amplified genome	Sargasso Sea
Prochlorococcus sp. scB241_528O2	scB241_528O2	Scaffold	1.53169	31	232	PRJNA239833	GCA_000634115.1	Single cell amplified genome	Sargasso Sea
Prochlorococcus sp. scB241_526B19	scB241_526B19	Scaffold	0.469441	31.6	346	PRJNA239833	GCA_000634615.1	Single cell amplified genome	Sargasso Sea
Prochlorococcus sp. scB243_495K23	scB243_495K23	Contig	1.62014	31.3	124	PRJNA239872	GCA_000635495.1	Single cell amplified genome	Sargasso Sea
Prochlorococcus sp. scB243_498N4	scB243_498N4	Contig	1.41229	31.3	126	PRJNA239872	GCA_000634335.1	Single cell amplified genome	Sargasso Sea
Prochlorococcus sp. scB243_497I20	scB243_497I20	Contig	1.0208	31.6	136	PRJNA239872	GCA_000634935.1	Single cell amplified genome	Sargasso Sea
Prochlorococcus sp. scB243_495L20	scB243_495L20	Contig	1.56936	31.3	143	PRJNA239872	GCA_000634215.1	Single cell amplified genome	Sargasso Sea
Prochlorococcus sp. scB243_498P15	scB243_498P15	Contig	1.46043	31.5	143	PRJNA239872	GCA_000635675.1	Single cell amplified genome	Sargasso Sea
Prochlorococcus sp. scB243_498I20	scB243_498I20	Contig	1.58986	31.3	167	PRJNA239872	GCA_000635015.1	Single cell amplified genome	Sargasso Sea
Prochlorococcus sp. scB243_498B22	scB243_498B22	Contig	1.47614	31.2	187	PRJNA239872	GCA_000634975.1	Single cell amplified genome	Sargasso Sea
Prochlorococcus sp. scB243_495D8	scB243_495D8	Contig	1.22785	31.4	211	PRJNA239872	GCA_000634195.1	Single cell amplified genome	Sargasso Sea
Prochlorococcus sp. scB243_496A2	scB243_496A2	Contig	1.43994	31.4	242	PRJNA239872	GCA_000634255.1	Single cell amplified genome	Sargasso Sea
Prochlorococcus sp. scB243_498A3	scB243_498A3	Contig	1.47254	31.3	255	PRJNA239872	GCA_000634295.1	Single cell amplified genome	Sargasso Sea
Prochlorococcus sp. scB243_498P3	scB243_498P3	Contig	1.43225	31.1	258	PRJNA239872	GCA_000635695.1	Single cell amplified genome	Sargasso Sea
Prochlorococcus sp. scB243_495N16	scB243_495N16	Contig	1.4344	31.3	264	PRJNA239872	GCA_000634235.1	Single cell amplified genome	Sargasso Sea
Prochlorococcus sp. scB243_497J18	scB243_497J18	Contig	1.40175	31.3	266	PRJNA239872	GCA_000634275.1	Single cell amplified genome	Sargasso Sea
Prochlorococcus sp. scB243_498C16	scB243_498C16	Contig	1.47723	31.2	281	PRJNA239872	GCA_000634995.1	Single cell amplified genome	Sargasso Sea
Prochlorococcus sp. scB243_496G15	scB243_496G15	Contig	1.37831	31.2	296	PRJNA239872	GCA_000634915.1	Single cell amplified genome	Sargasso Sea
Prochlorococcus sp. scB243_498B23	scB243_498B23	Contig	1.23661	31.1	314	PRJNA239872	GCA_000635595.1	Single cell amplified genome	Sargasso Sea
Prochlorococcus sp. scB243_498G3	scB243_498G3	Contig	1.05429	31.1	325	PRJNA239872	GCA_000635635.1	Single cell amplified genome	Sargasso Sea
Prochlorococcus sp. scB243_496N4	scB243_496N4	Contig	1.45396	31.4	377	PRJNA239872	GCA_000635555.1	Single cell amplified genome	Sargasso Sea
Prochlorococcus sp. scB243_495G23	scB243_495G23	Contig	1.45295	31.3	387	PRJNA239872	GCA_000634815.1	Single cell amplified genome	Sargasso Sea
Prochlorococcus sp. scB243_496E10	scB243_496E10	Contig	1.09783	31.3	411	PRJNA239872	GCA_000634895.1	Single cell amplified genome	Sargasso Sea
Prochlorococcus sp. scB243_498F21	scB243_498F21	Contig	1.39881	31.1	420	PRJNA239872	GCA_000635615.1	Single cell amplified genome	Sargasso Sea
Prochlorococcus sp. scB243_495N4	scB243_495N4	Contig	1.19226	31.4	519	PRJNA239872	GCA_000634855.1	Single cell amplified genome	Sargasso Sea
Prochlorococcus sp. scB243_495P20	scB243_495P20	Contig	0.986037	31.3	376	PRJNA239872	GCA_000634875.1	Single cell amplified genome	Sargasso Sea
Prochlorococcus sp. scB243_498M14	scB243_498M14	Contig	0.949651	30.9	58	PRJNA239872	GCA_000635655.1	Single cell amplified genome	Sargasso Sea
Prochlorococcus sp. scB243_498N8	scB243_498N8	Contig	0.907618	31.1	425	PRJNA239872	GCA_000634355.1	Single cell amplified genome	Sargasso Sea
Prochlorococcus sp. scB243_495N3	scB243_495N3	Contig	0.901033	31.3	17	PRJNA239872	GCA_000635515.1	Single cell amplified genome	Sargasso Sea
Prochlorococcus sp. scB243_498J20	scB243_498J20	Contig	0.860969	31.3	158	PRJNA239872	GCA_000634315.1	Single cell amplified genome	Sargasso Sea
Prochlorococcus sp. scB243_497N18	scB243_497N18	Contig	0.675744	31.8	104	PRJNA239872	GCA_000634955.1	Single cell amplified genome	Sargasso Sea
Prochlorococcus sp. scB243_497E17	scB243_497E17	Contig	0.552203	31.8	97	PRJNA239872	GCA_000635575.1	Single cell amplified genome	Sargasso Sea
Prochlorococcus sp. scB243_495I8	scB243_495I8	Contig	0.370192	32.4	159	PRJNA239872	GCA_000634835.1	Single cell amplified genome	Sargasso Sea
Prochlorococcus sp. scB243_498L10	scB243_498L10	Scaffold	1.34856	31.1	381	PRJNA239872	GCA_000635035.1	Single cell amplified genome	Sargasso Sea
Prochlorococcus sp. scB243_496M6	scB243_496M6	Scaffold	0.97741	31.3	351	PRJNA239872	GCA_000635535.1	Single cell amplified genome	Sargasso Sea
Prochlorococcus sp. scB245a_518A17	scB245a_518A17	Contig	1.62527	31.3	136	PRJNA239873	GCA_000634375.1	Single cell amplified genome	Sargasso Sea
Prochlorococcus sp. scB245a_519O21	scB245a_519O21	Contig	1.26447	31.6	205	PRJNA239873	GCA_000634455.1	Single cell amplified genome	Sargasso Sea
Prochlorococcus sp. scB245a_521B10	scB245a_521B10	Contig	1.55509	31.2	218	PRJNA239873	GCA_000635835.1	Single cell amplified genome	Sargasso Sea
Prochlorococcus sp. scB245a_519A13	scB245a_519A13	Contig	1.14956	31.1	222	PRJNA239873	GCA_000634415.1	Single cell amplified genome	Sargasso Sea
Prochlorococcus sp. scB245a_518O7	scB245a_518O7	Contig	1.46999	31.2	231	PRJNA239873	GCA_000635135.1	Single cell amplified genome	Sargasso Sea
Prochlorococcus sp. scB245a_520K10	scB245a_520K10	Contig	1.45363	31.5	237	PRJNA239873	GCA_000634515.1	Single cell amplified genome	Sargasso Sea
Prochlorococcus sp. scB245a_519O11	scB245a_519O11	Contig	1.28445	31.2	238	PRJNA239873	GCA_000635775.1	Single cell amplified genome	Sargasso Sea
Prochlorococcus sp. scB245a_520F22	scB245a_520F22	Contig	1.3537	31.5	245	PRJNA239873	GCA_000635815.1	Single cell amplified genome	Sargasso Sea
Prochlorococcus sp. scB245a_521M10	scB245a_521M10	Contig	1.14271	31	261	PRJNA239873	GCA_000635855.1	Single cell amplified genome	Sargasso Sea
Prochlorococcus sp. scB245a_518A6	scB245a_518A6	Contig	1.3727	31.4	278	PRJNA239873	GCA_000635055.1	Single cell amplified genome	Sargasso Sea
Prochlorococcus sp. scB245a_520D2	scB245a_520D2	Contig	1.01984	31.4	290	PRJNA239873	GCA_000634495.1	Single cell amplified genome	Sargasso Sea
Prochlorococcus sp. scB245a_518I6	scB245a_518I6	Contig	1.36854	31.5	308	PRJNA239873	GCA_000635715.1	Single cell amplified genome	Sargasso Sea
Prochlorococcus sp. scB245a_519L21	scB245a_519L21	Contig	1.43171	31.2	309	PRJNA239873	GCA_000635195.1	Single cell amplified genome	Sargasso Sea
Prochlorococcus sp. scB245a_521K15	scB245a_521K15	Contig	1.48292	31.3	329	PRJNA239873	GCA_000635235.1	Single cell amplified genome	Sargasso Sea
Prochlorococcus sp. scB245a_521A19	scB245a_521A19	Contig	1.16054	31.1	330	PRJNA239873	GCA_000634555.2	Single cell amplified genome	Sargasso Sea
Prochlorococcus sp. scB245a_518K17	scB245a_518K17	Contig	1.40516	31.3	335	PRJNA239873	GCA_000635115.1	Single cell amplified genome	Sargasso Sea
Prochlorococcus sp. scB245a_520E22	scB245a_520E22	Contig	1.13682	31.2	338	PRJNA239873	GCA_000635795.1	Single cell amplified genome	Sargasso Sea
Prochlorococcus sp. scB245a_519G16	scB245a_519G16	Contig	1.31023	31.3	357	PRJNA239873	GCA_000635755.1	Single cell amplified genome	Sargasso Sea
Prochlorococcus sp. scB245a_518E10	scB245a_518E10	Contig	1.32738	31.5	381	PRJNA239873	GCA_000635075.1	Single cell amplified genome	Sargasso Sea
Prochlorococcus sp. scB245a_519E23	scB245a_519E23	Contig	1.21809	31.5	409	PRJNA239873	GCA_000635175.1	Single cell amplified genome	Sargasso Sea
Prochlorococcus sp. scB245a_519D13	scB245a_519D13	Contig	1.40985	31.4	426	PRJNA239873	GCA_000635735.1	Single cell amplified genome	Sargasso Sea
Prochlorococcus sp. scB245a_518J7	scB245a_518J7	Contig	1.38248	31.5	426	PRJNA239873	GCA_000635095.1	Single cell amplified genome	Sargasso Sea
Prochlorococcus sp. scB245a_520B18	scB245a_520B18	Contig	1.43067	31.3	474	PRJNA239873	GCA_000634475.1	Single cell amplified genome	Sargasso Sea
Prochlorococcus sp. scB245a_518D8	scB245a_518D8	Contig	1.43968	32.1	498	PRJNA239873	GCA_000634395.1	Single cell amplified genome	Sargasso Sea
Prochlorococcus sp. scB245a_521C8	scB245a_521C8	Contig	0.966833	31.3	442	PRJNA239873	GCA_000635215.1	Single cell amplified genome	Sargasso Sea
Prochlorococcus sp. scB245a_521O23	scB245a_521O23	Contig	0.89544	31.7	84	PRJNA239873	GCA_000634595.1	Single cell amplified genome	Sargasso Sea
Prochlorococcus sp. scB245a_521N5	scB245a_521N5	Contig	0.830606	31.4	349	PRJNA239873	GCA_000635875.1	Single cell amplified genome	Sargasso Sea
Prochlorococcus sp. scB245a_519B7	scB245a_519B7	Contig	0.698939	31.5	154	PRJNA239873	GCA_000634435.1	Single cell amplified genome	Sargasso Sea
Prochlorococcus sp. scB245a_521N3	scB245a_521N3	Contig	0.621899	31.6	201	PRJNA239873	GCA_000634575.1	Single cell amplified genome	Sargasso Sea
Prochlorococcus sp. scB245a_520M11	scB245a_520M11	Contig	0.400975	31.3	187	PRJNA239873	GCA_000634535.1	Single cell amplified genome	Sargasso Sea
Prochlorococcus sp. scB245a_521O20	scB245a_521O20	Scaffold	1.51636	31.2	139	PRJNA239873	GCA_000635255.1	Single cell amplified genome	Sargasso Sea
Prochlorococcus sp. scB245a_519C7	scB245a_519C7	Scaffold	1.36617	31.4	317	PRJNA239873	GCA_000635155.1	Single cell amplified genome	Sargasso Sea
Prochlorococcus sp. MIT 0801	MIT 0801	Complete	1.9292	34.9	1	PRJNA246696	GCA_000757865.1	Cultured isolate	BATS/Sargasso Sea	LLI
Prochlorococcus sp. MIT 0604	MIT 0604	Complete	1.78006	31.2	1	PRJNA246696	GCA_000757845.1	Cultured isolate	Station ALOHA/North Pacific	HLII
Prochlorococcus marinus str. SB	SB	Contig	1.66982	31.5	4	PRJNA246696	GCA_000760115.1	Cultured isolate	Western Pacific	HLII
Prochlorococcus sp. MIT 0601	MIT 0601	Contig	1.70734	37	6	PRJNA246696	GCA_000760175.1	Cultured isolate	Station ALOHA/North Pacific	LLII,III
Prochlorococcus sp. MIT 0603	MIT 0603	Contig	1.75248	36.3	7	PRJNA246696	GCA_000760215.1	Cultured isolate	Station ALOHA/North Pacific	LLII,III
Prochlorococcus marinus str. EQPAC1	EQPAC1	Contig	1.65474	30.8	8	PRJNA246696	GCA_000759875.1	Cultured isolate	Equatorial Pacific	HLII
Prochlorococcus marinus str. SS35	SS35	Contig	1.75101	36.4	9	PRJNA246696	GCA_000760275.1	Cultured isolate	Sargasso Sea	LLII,III
Prochlorococcus sp. MIT 0602	MIT 0602	Contig	1.75092	36.3	9	PRJNA246696	GCA_000760195.1	Cultured isolate	Station ALOHA/North Pacific	LLII,III
Prochlorococcus marinus str. MIT 9321	MIT 9321	Contig	1.65866	31.2	10	PRJNA246696	GCA_000760055.1	Cultured isolate	Equatorial Pacific	HLII
Prochlorococcus marinus str. MIT 9322	MIT 9322	Contig	1.65755	31.2	11	PRJNA246696	GCA_000760075.1	Cultured isolate	Equatorial Pacific	HLII
Prochlorococcus marinus str. GP2	GP2	Contig	1.62431	31.2	11	PRJNA246696	GCA_000759885.1	Cultured isolate	Western Pacific	HLII
Prochlorococcus marinus str. SS51	SS51	Contig	1.74698	36.4	12	PRJNA246696	GCA_000760355.1	Cultured isolate	Sargasso Sea	LLII,III
Prochlorococcus marinus str. MIT 9107	MIT 9107	Contig	1.69994	31	13	PRJNA246696	GCA_000759855.1	Cultured isolate	Tropical Pacific	HLII
Prochlorococcus marinus str. LG	LG	Contig	1.75406	36.4	14	PRJNA246696	GCA_000760155.1	Cultured isolate	Sargasso Sea	LLII,III
Prochlorococcus marinus str. MIT 9314	MIT 9314	Contig	1.69056	31.2	16	PRJNA246696	GCA_000760035.1	Cultured isolate	Gulf stream	HLII
Prochlorococcus marinus str. MIT 9302	MIT 9302	Contig	1.74534	31.1	17	PRJNA246696	GCA_000759975.1	Cultured isolate	Sargasso Sea	HLII
Prochlorococcus marinus str. MIT 9311	MIT 9311	Contig	1.71106	31.2	17	PRJNA246696	GCA_000760015.1	Cultured isolate	Gulf stream	HLII
Prochlorococcus marinus str. MIT 9401	MIT 9401	Contig	1.66681	31.2	17	PRJNA246696	GCA_000760095.1	Cultured isolate	Sargasso Sea	HLII
Prochlorococcus marinus str. MIT 9123	MIT 9123	Contig	1.69775	31	18	PRJNA246696	GCA_000759935.1	Cultured isolate	Tropical Pacific	HLII
Prochlorococcus marinus str. SS2	SS2	Contig	1.75277	36.4	19	PRJNA246696	GCA_000760255.1	Cultured isolate	Sargasso Sea	LLII,III
Prochlorococcus marinus str. PAC1	PAC1	Contig	1.84116	35.1	20	PRJNA246696	GCA_000760235.1	Cultured isolate	Station ALOHA/North	LLI
Prochlorococcus marinus str. MIT 9201	MIT 9201	Contig	1.67242	31.3	21	PRJNA246696	GCA_000759955.1	Cultured isolate	Tropical Pacific	HLII
Prochlorococcus sp. SS52	SS52	Contig	1.75405	36.4	22	PRJNA246696	GCA_000760375.1	Cultured isolate	Sargasso Sea	LLII,III
Prochlorococcus marinus str. MIT 9116	MIT 9116	Contig	1.6854	31	22	PRJNA246696	GCA_000759865.1	Cultured isolate	Tropical Pacific	HLII
Prochlorococcus sp. MIT 0701	MIT 0701	Contig	2.59257	50.6	53	PRJNA246696	GCA_000760295.1	Cultured isolate	South Atlantic	LLIV
Prochlorococcus sp. MIT 0702	MIT 0702	Contig	2.58306	50.6	61	PRJNA246696	GCA_000760315.1	Cultured isolate	South Atlantic	LLIV
Prochlorococcus sp. MIT 0703	MIT 0703	Contig	2.57506	50.6	61	PRJNA246696	GCA_000760335.1	Cultured isolate	South Atlantic	LLIV
Prochlorococcus sp. REDSEA-S22_B1	REDSEA-S22_B1	Scaffold	1.01039	31.1	113	PRJNA289734	GCA_001627445.1	Metagenome assembled genome	Rea Sea
Prochlorococcus sp. REDSEA-S23_B1	REDSEA-S23_B1	Scaffold	1.05897	30.8	123	PRJNA289734	GCA_001627435.1	Metagenome assembled genome	Rea Sea
Prochlorococcus sp. REDSEA-S17_B1	REDSEA-S17_B1	Scaffold	1.0675	30.9	152	PRJNA289734	GCA_001627525.1	Metagenome assembled genome	Rea Sea
Prochlorococcus sp. REDSEA-S28_B1	REDSEA-S28_B1	Scaffold	0.926852	31.3	235	PRJNA289734	GCA_001627475.1	Single cell amplified genome	Rea Sea
Prochlorococcus sp. MIT 1303	MIT 1303	Contig	2.56015	50.5	47	PRJNA296588	GCA_001631965.1	Cultured isolate	Global ocean
Prochlorococcus sp. MIT 1306	MIT 1306	Contig	2.49894	50.5	12	PRJNA311757	GCA_001631985.1	Cultured isolate	NA
Prochlorococcus marinus str. MIT 1312	MIT 1312	Contig	2.5615	50.5	53	PRJNA311918	GCA_001632005.1	Cultured isolate	NA
Prochlorococcus marinus str. MIT 1313	MIT 1313	Contig	2.59034	50	28	PRJNA311920	GCA_001632065.1	Cultured isolate	NA
Prochlorococcus marinus str. MIT 1318	MIT 1318	Contig	2.58474	50	27	PRJNA311921	GCA_001632045.1	Cultured isolate	NA
Prochlorococcus marinus str. MIT 1320	MIT 1320	Contig	2.50045	50.3	26	PRJNA311922	GCA_001632075.1	Cultured isolate	NA
Prochlorococcus marinus str. MIT 1323	MIT 1323	Contig	2.44068	50.6	26	PRJNA311923	GCA_001632025.1	Cultured isolate	NA
Prochlorococcus marinus str. MIT 1327	MIT 1327	Contig	2.59159	50.3	34	PRJNA311924	GCA_001632125.1	Cultured isolate	NA
Prochlorococcus marinus str. MIT 1342	MIT 1342	Contig	2.548	50.3	27	PRJNA311926	GCA_001632145.1	Cultured isolate	NA
Prochlorococcus sp. UBA7370	UBA7370	Scaffold	1.13982	59.6	102	PRJNA348753	GCA_002470335.1	Metagenome assembled genome	NA
Prochlorococcus sp. UBA7448	UBA7448	Scaffold	1.48548	52.8	175	PRJNA348753	GCA_002478645.1	Metagenome assembled genome	NA
Prochlorococcus sp. UBA3999	UBA3999	Scaffold	1.91459	60.4	176	PRJNA348753	GCA_002384845.1	Metagenome assembled genome	NA
Prochlorococcus sp. UBA7854	UBA7854	Scaffold	1.6583	53.7	181	PRJNA348753	GCA_002500205.1	Metagenome assembled genome	NA
Prochlorococcus sp. UBA1528	UBA1528	Scaffold	2.05935	50.5	195	PRJNA348753	GCA_002323815.1	Metagenome assembled genome	NA
Prochlorococcus sp. UBA1269	UBA1269	Scaffold	1.60602	52.6	207	PRJNA348753	GCA_002308455.1	Metagenome assembled genome	NA
Prochlorococcus sp. UBA1273	UBA1273	Scaffold	1.65889	53.3	210	PRJNA348753	GCA_002308835.1	Metagenome assembled genome	NA
Prochlorococcus sp. UBA3467	UBA3467	Scaffold	2.79008	51.5	273	PRJNA348753	GCA_002378185.1	Metagenome assembled genome	NA
Prochlorococcus sp. RS01	RS01	Chromosome	1.6577	31.4	1	PRJNA355059	GCA_001989435.1	Cultured isolate	Red Sea
Prochlorococcus sp. RS04	RS04	Chromosome	1.65632	31.4	1	PRJNA355059	GCA_001989455.1	Cultured isolate	Red Sea
Prochlorococcus sp. RS50	RS50	Chromosome	1.65613	31.4	1	PRJNA355059	GCA_001989415.1	Cultured isolate	Red Sea
Prochlorococcus sp. HOT_208_60	HOT_208_60	Scaffold	0.886656	31.2	232	PRJNA371456	GCA_002156565.1	Single cell amplified genome	Pacific Ocean
Prochlorococcus sp. HOT208_60m_808G21	HOT208_60m_808G21	Contig	1.27081	31.4	212	PRJNA375759	GCA_002026015.1	Single cell amplified genome	Pacific Ocean
Prochlorococcus sp. HOT208_60m_813G15	HOT208_60m_813G15	Contig	1.40514	31.2	236	PRJNA375759	GCA_002026165.1	Single cell amplified genome	Pacific Ocean
Prochlorococcus sp. HOT208_60m_813I02	HOT208_60m_813I02	Contig	1.49834	31.4	281	PRJNA375759	GCA_002025865.1	Single cell amplified genome	Pacific Ocean
Prochlorococcus sp. HOT208_60m_813L03	HOT208_60m_813L03	Contig	1.18054	31.3	330	PRJNA375759	GCA_002026145.1	Single cell amplified genome	Pacific Ocean
Prochlorococcus sp. HOT208_60m_810P02	HOT208_60m_810P02	Scaffold	1.29	31.3	198	PRJNA375759	GCA_002025905.1	Single cell amplified genome	Pacific Ocean
Prochlorococcus sp. HOT208_60m_813O14	HOT208_60m_813O14	Scaffold	1.35374	31.3	248	PRJNA375759	GCA_002025945.1	Single cell amplified genome	Pacific Ocean
Prochlorococcus sp. HOT208_60m_810B23	HOT208_60m_810B23	Scaffold	1.57701	31.1	267	PRJNA375759	GCA_002026205.1	Single cell amplified genome	Pacific Ocean
Prochlorococcus sp. HOT208_60m_813B04	HOT208_60m_813B04	Scaffold	1.21036	31.3	303	PRJNA375759	GCA_002025975.1	Single cell amplified genome	Pacific Ocean
Prochlorococcus sp. HOT208_60m_808M21	HOT208_60m_808M21	Scaffold	1.48992	31.2	379	PRJNA375759	GCA_002026005.1	Single cell amplified genome	Pacific Ocean
Prochlorococcus sp. HOT208_60m_808A10	HOT208_60m_808A10	Scaffold	1.16413	31.2	558	PRJNA375759	GCA_002025965.1	Single cell amplified genome	Pacific Ocean
Prochlorococcus sp. HOT208_60m_813O04	HOT208_60m_813O04	Scaffold	1.14714	31.3	572	PRJNA375759	GCA_002026095.1	Single cell amplified genome	Pacific Ocean
Prochlorococcus sp. HOT208_60m_805A16	HOT208_60m_805A16	Scaffold	0.99935	31.2	211	PRJNA375759	GCA_002026045.1	Single cell amplified genome	Pacific Ocean
Prochlorococcus sp. HOT208_60m_813E23	HOT208_60m_813E23	Scaffold	0.525465	31.5	81	PRJNA375759	GCA_002026175.1	Single cell amplified genome	Pacific Ocean
Prochlorococcus sp. HOT212_60m_824C06	HOT212_60m_824C06	Scaffold	1.02154	31.2	268	PRJNA375761	GCA_002026105.1	Single cell amplified genome	Pacific Ocean
Prochlorococcus sp. HOT212_60m_826P21	HOT212_60m_826P21	Scaffold	1.26373	31.3	358	PRJNA375761	GCA_002026065.1	Single cell amplified genome	Pacific Ocean
Prochlorococcus sp. HOT212_60m_824E10	HOT212_60m_824E10	Scaffold	1.17334	31.3	414	PRJNA375761	GCA_002026185.1	Single cell amplified genome	Pacific Ocean
Prochlorococcus sp. HOT212_60m_824O11	HOT212_60m_824O11	Scaffold	0.999839	31.7	190	PRJNA375761	GCA_002026085.1	Single cell amplified genome	Pacific Ocean
Prochlorococcus sp. HOT212_60m_823D04	HOT212_60m_823D04	Scaffold	0.390622	31.3	338	PRJNA375761	GCA_002026245.1	Single cell amplified genome	Pacific Ocean
Prochlorococcus sp. TMED223	TMED223	Contig	1.71836	47.6	121	PRJNA385857	GCA_002169575.1	Metagenome assembled genome	Mediterranean Sea
Prochlorococcus sp. MED105	MED105	Contig	0.966148	30.9	231	PRJNA391943	GCA_002692385.1	Metagenome assembled genome	Mediterranean Sea
Prochlorococcus sp. SP3034	SP3034	Contig	0.792564	30.5	197	PRJNA391943	GCA_002720205.1	Metagenome assembled genome	Pacific Ocean
Prochlorococcus sp. MED630	MED630	Contig	1.28535	35.1	63	PRJNA391943	GCA_002689785.1	Metagenome assembled genome	Mediterranean Sea
Prochlorococcus marinus str. XMU1401	XMU1401	Contig	1.61431	31.3	9	PRJNA417169	GCA_002812945.1	Cultured isolate	Pacific Ocean
Prochlorococcus marinus subsp. marinus str. CCMP1375	CCMP1375	Complete	1.75108	36.4	1	PRJNA419	GCA_000007925.1	Cultured isolate	NA
Prochlorococcus marinus bv. HNLC1	HNLC1	Scaffold	1.56962	29.9	1	PRJNA67829	GCA_000218705.1	Metagenome assembled genome	Pacific and Indian Oceans
Prochlorococcus marinus bv. HNLC2	HNLC2	Scaffold	1.48449	30.4	1	PRJNA67831	GCA_000218745.1	Metagenome assembled genome	Pacific and Indian Oceans
