# Supplementary material for: Metagenomic Analysis Reveals Microbial Community Structure and Metabolic Potential for Nitrogen Acquisition in the Oligotrophic Surface Water of the Indian Ocean
Source: Front Microbiol. 2021 Feb 18;12:518865. doi: 10.3389/fmicb.2021.518865 (PMC7935530; doi:10.3389/fmicb.2021.518865)
Supplement: Supplementary file 9 [file Table_4.XLSX]

## Sheet: Table S4
Table S4 The relative abudance of the top 10 genera in each abundant phylum.
		S7	S8	S10	S12	S14	S16	S18	S20	S22	S24	S26	S28	S30	S32	S34	S36	S38	Average
Proteobacteria	Candidatus Pelagibacter	0.114142	0.0990282	0.137703	0.136827	0.148277	0.139468	0.123476	0.143745	0.128791	0.0796151	0.0781919	0.12997	0.126429	0.0973302	0.105879	0.129363	0.127001	0.120308
	Candidatus Puniceispirillum	0.0209872	0.0281448	0.0133637	0.0156102	0.0126408	0.0103349	0.017034	0.0137499	0.020041	0.0524654	0.0454668	0.0181481	0.0175228	0.0353882	0.0283481	0.019513	0.0241924	0.0231148
	Pseudomonas	0.00271636	0.00272416	0.00222709	0.00221544	0.00206642	0.00236856	0.00231794	0.00202935	0.00202777	0.00266055	0.00287157	0.00201403	0.00225024	0.0025317	0.00209763	0.00202643	0.00194457	0.0022994
	Roseobacter	0.00263588	0.00261365	0.0020501	0.00196371	0.00190376	0.00178461	0.00207608	0.00169021	0.00189524	0.00225253	0.00256437	0.00216887	0.00204634	0.00261972	0.00250023	0.00196354	0.00240368	0.00218427
	Ruegeria	0.00255695	0.00267599	0.00171834	0.00162223	0.00158337	0.00148993	0.00190604	0.00149012	0.00166371	0.00262418	0.0028764	0.00201941	0.00195839	0.00277599	0.00248377	0.00176626	0.00221579	0.00208393
	Magnetospirillum	0.00115365	0.00122965	0.00130907	0.00126779	0.00119707	0.0011984	0.00120267	0.00108033	0.00107055	0.00148533	0.00142715	0.0010916	0.00120367	0.000912945	0.00104517	0.00118155	0.0009269	0.0011755
	Vibrio	0.00154312	0.00149542	0.00127178	0.00125249	0.00111213	0.00142941	0.00150857	0.00121256	0.00180829	0.00190959	0.00145764	0.00123108	0.00146749	0.00149314	0.00223839	0.0012839	0.00102187	0.00145511
	Bradyrhizobium	0.00120959	0.00136905	0.00122642	0.00123874	0.00116085	0.0011883	0.00132781	0.00103154	0.00107877	0.00164573	0.00171216	0.00117208	0.00127469	0.00115844	0.00126618	0.00131532	0.00099753	0.00125725
	Rhizobium	0.00142305	0.00155418	0.00120137	0.00120761	0.00116285	0.00111873	0.00114919	0.00106856	0.00109875	0.00151881	0.00155059	0.00118228	0.00127315	0.0014682	0.00133473	0.0012642	0.00116891	0.00127913
	Acinetobacter	0.00108802	0.00100989	0.00116894	0.00117245	0.00107943	0.00111604	0.00119718	0.00111022	0.00101195	0.000849256	0.000894102	0.00101612	0.0011101	0.000846131	0.000902136	0.000892074	0.000784296	0.00101461
		S7	S8	S10	S12	S14	S16	S18	S20	S22	S24	S26	S28	S30	S32	S34	S36	S38	Average
Cyanobacteria	Prochlorococcus	0.29546	0.270053	0.762392	0.790786	0.771506	0.816689	0.750439	0.807285	0.816703	0.657289	0.484327	0.718699	0.801146	0.0941864	0.66071	0.813175	0.605111	0.642115
	Synechococcus	0.611007	0.634913	0.0869276	0.0601408	0.078247	0.0294556	0.0961872	0.0404191	0.0325894	0.176582	0.37603	0.131574	0.0371025	0.83339	0.194798	0.0381261	0.265443	0.218996
	Leptolyngbya	0.000322568	0.000345948	0.000632678	0.000618898	0.000641142	0.000554875	0.000572233	0.000595513	0.000633166	0.00128765	0.000699143	0.000736986	0.00068504	0.000316051	0.000650446	0.000461189	0.00064614	0.000611745
	Anabaena	0.000209554	0.00024858	0.000583595	0.000515803	0.000508518	0.00043921	0.00044004	0.000454583	0.000314762	0.000627755	0.000656346	0.000637167	0.000948739	0.000377904	0.000406946	0.000246365	0.000301302	0.000465716
	Microcystis	0.000297088	0.000340772	0.000518133	0.0004773	0.000537787	0.000496863	0.000405124	0.000365732	0.000349422	0.000460133	0.000482335	0.000510487	0.00047061	0.000378061	0.000382147	0.000307555	0.000539326	0.000430522
	Cyanothece	0.000207558	0.000229226	0.000487442	0.000458026	0.000522807	0.000418402	0.000413001	0.000439059	0.000396155	0.000555367	0.000443843	0.000517576	0.000495562	0.000225996	0.000356938	0.000300428	0.000462825	0.00040766
	Nostoc	0.00019424	0.000182801	0.0004837	0.000531834	0.000505775	0.000446307	0.000372803	0.000336864	0.000287801	0.000375692	0.00033528	0.000483425	0.000437388	0.000164631	0.000243228	0.000193598	0.000318073	0.000346673
	Microcoleus	0.000177207	0.000190213	0.00041037	0.000415446	0.00047633	0.000374166	0.000327242	0.000358569	0.000307206	0.000399193	0.00033499	0.000463529	0.00043668	0.000181154	0.000302471	0.000264157	0.000386331	0.000341486
	Cyanobium	0.000531393	0.000503707	0.000356318	0.00034506	0.000348125	0.000314234	0.000343905	0.00032026	0.000311281	0.00042424	0.000478409	0.00032813	0.00029136	0.000632698	0.000362779	0.000299133	0.000429961	0.00038947
	Dactylococcopsis	6.25053e-05	8.25562e-05	0.000247077	0.00023171	0.000244236	0.000200911	0.000227918	0.000248494	0.000230817	0.000328264	0.000249992	0.000304832	0.000323553	8.8323e-05	0.000275472	0.000200043	0.000231181	0.000222228
		S7	S8	S10	S12	S14	S16	S18	S20	S22	S24	S26	S28	S30	S32	S34	S36	S38	Average
Bacteroidetes	Fluviicola	0.0133827	0.0226131	0.0118353	0.0102667	0.0108077	0.0147391	0.0162771	0.0172677	0.0162333	0.0190956	0.0196908	0.0157101	0.0136552	0.0121197	0.0109945	0.0196092	0.0167119	0.0153535
	Flavobacterium	0.00940997	0.00954218	0.0100008	0.010185	0.0103455	0.00999427	0.0101322	0.0105989	0.0104272	0.00927167	0.00959897	0.00961534	0.0100988	0.00890473	0.00893674	0.00979692	0.00889379	0.00975017
	Bacteroides	0.0065591	0.00741806	0.0082616	0.00833242	0.00849343	0.0080322	0.00743223	0.00677054	0.00684647	0.00694381	0.00761674	0.00669653	0.00816961	0.0064582	0.00595019	0.00641457	0.0053455	0.00716125
	Polaribacter	0.00661276	0.00678881	0.00717565	0.00717688	0.00706194	0.00697609	0.00721516	0.00753821	0.00709362	0.00813248	0.00798329	0.00749754	0.00758994	0.00722631	0.00728583	0.00686675	0.00674107	0.00723308
	Fulvivirga	0.00495988	0.00533586	0.00668275	0.00797484	0.00717486	0.00680364	0.00597711	0.00521464	0.00644744	0.00422388	0.00416291	0.00412676	0.00528949	0.00302834	0.00407936	0.00544382	0.00355028	0.00532211
	Owenweeksia	0.0045179	0.00691789	0.00622156	0.00507148	0.00628018	0.00527081	0.00447676	0.0041754	0.00454945	0.00437851	0.00432639	0.00437646	0.00465412	0.00428492	0.00432633	0.00589293	0.00480469	0.00497211
	Maribacter	0.00501891	0.0048117	0.00503992	0.00523302	0.00512118	0.00535663	0.00526361	0.00531057	0.00504486	0.0053439	0.0052816	0.00528264	0.00496528	0.00519813	0.00556016	0.00564863	0.00535764	0.00522579
	Marivirga	0.00347575	0.00370243	0.0048282	0.00567173	0.00499338	0.00441217	0.00389822	0.00356237	0.00448259	0.00325793	0.00331992	0.00301425	0.0038944	0.00228091	0.00291137	0.0035604	0.0023759	0.00374364
	Microscilla	0.00407025	0.00463717	0.00435999	0.00444619	0.0047098	0.00494156	0.00425972	0.00333493	0.00389609	0.00357093	0.0040717	0.00343303	0.00401722	0.00323992	0.00299636	0.00382566	0.00280515	0.00391857
	Kordia	0.00419689	0.00423051	0.0042396	0.00424227	0.0041536	0.00429324	0.00424708	0.00429917	0.00422615	0.00439922	0.00458167	0.0042825	0.00437341	0.00432507	0.00418128	0.00391029	0.00402392	0.00424741
		S7	S8	S10	S12	S14	S16	S18	S20	S22	S24	S26	S28	S30	S32	S34	S36	S38	Average
Actinobacteria	Streptomyces	0.0443464	0.0516928	0.0578677	0.0585488	0.0557975	0.0522919	0.0538864	0.0566037	0.0553071	0.0540657	0.0579316	0.0558152	0.0599374	0.0421344	0.0536955	0.0582786	0.0525212	0.0541601
	Candidatus Actinomarina	0.0399138	0.0447429	0.0507932	0.05292	0.0598571	0.0495127	0.0484645	0.0586815	0.0525207	0.0304387	0.0339872	0.0703984	0.0368171	0.0433314	0.0453518	0.0441244	0.056566	0.0481424
	Mycobacterium	0.0253914	0.0261887	0.0298516	0.0320245	0.0276851	0.0291826	0.0282263	0.0249224	0.0245863	0.0268265	0.0235828	0.0259372	0.0204852	0.0172565	0.0230578	0.0240614	0.0237517	0.0254717
	Frankia	0.0222658	0.0216449	0.0207713	0.0211466	0.0211182	0.0205566	0.0194976	0.0186959	0.0189359	0.0195064	0.0167861	0.0196546	0.0157193	0.0173685	0.0184621	0.0182837	0.0221297	0.0195613
	Acidimicrobium	0.0155567	0.0163301	0.0187962	0.0198225	0.0208157	0.0190082	0.0184279	0.0215193	0.0201647	0.0162178	0.0128068	0.0184075	0.0115514	0.012584	0.0148914	0.0167351	0.0177601	0.0171409
	Ilumatobacter	0.0290722	0.0219001	0.0138118	0.0149459	0.0147217	0.0192063	0.0225115	0.0127377	0.0125877	0.0168861	0.0139416	0.0112004	0.011426	0.0191973	0.0160121	0.0119878	0.0102184	0.0160214
	Gordonia	0.00909911	0.0100139	0.0100967	0.0105919	0.0109633	0.00998682	0.0101067	0.0107062	0.0104384	0.00966217	0.00928798	0.0112473	0.00834534	0.00859949	0.00949789	0.00983888	0.0113861	0.00999225
	Conexibacter	0.00463457	0.00592643	0.00779808	0.0086041	0.00906892	0.00754029	0.00742035	0.00926487	0.00870568	0.00479446	0.00435861	0.00853762	0.00530078	0.00506784	0.00672301	0.00797306	0.00797424	0.00704076
	Rhodococcus	0.00653512	0.00710532	0.00778929	0.00795687	0.00721268	0.00842986	0.00793688	0.00715757	0.00734642	0.00824181	0.00740232	0.00652353	0.00685336	0.00511137	0.00655414	0.00751871	0.00675453	0.00720175
	Candidatus Aquiluna	0.00367176	0.00455444	0.00642595	0.0064863	0.00639702	0.00597208	0.00613841	0.00734502	0.00667468	0.00534552	0.00611096	0.00642458	0.00689469	0.003421	0.00604999	0.00798802	0.00561306	0.00597138
		S7	S8	S10	S12	S14	S16	S18	S20	S22	S24	S26	S28	S30	S32	S34	S36	S38	Average
Firmicutes	Clostridium	0.0900839	0.0854423	0.0934484	0.0936281	0.0921242	0.0887428	0.0882183	0.0897733	0.0874796	0.0762274	0.0786013	0.0877956	0.0883767	0.0832151	0.087939	0.0930109	0.0931006	0.088071
	Bacillus	0.0859646	0.0848944	0.0830506	0.0819599	0.0802497	0.0820332	0.083064	0.0804957	0.0788063	0.0900112	0.0892943	0.0831754	0.0824292	0.0825022	0.0830601	0.0812783	0.0854187	0.0833934
	Paenibacillus	0.0253641	0.0248371	0.0214908	0.0214079	0.0197827	0.0227616	0.0213082	0.0177522	0.018539	0.0213926	0.022202	0.0209597	0.0209315	0.0229858	0.0249455	0.0211251	0.0200355	0.0216366
	Staphylococcus	0.0180101	0.0184341	0.0211325	0.0207544	0.0211085	0.020277	0.0208397	0.0235906	0.0231568	0.0195898	0.0174744	0.0199957	0.0195447	0.0165038	0.0196172	0.0212347	0.0197051	0.020057
	Butyrivibrio	0.00783556	0.00855763	0.0163102	0.0167911	0.0152351	0.0124101	0.0152144	0.0154382	0.013462	0.0140298	0.0118334	0.0119111	0.0115012	0.0041967	0.00772515	0.00943862	0.00672143	0.011683
	Streptococcus	0.0154452	0.015093	0.0159916	0.0165583	0.016254	0.0162129	0.016241	0.017564	0.0173658	0.0158617	0.015385	0.0159057	0.0153307	0.0153777	0.0154663	0.0162543	0.0161871	0.0160291
	Halanaerobium	0.0118369	0.0121111	0.0127006	0.0130252	0.0134206	0.0137776	0.0128514	0.0142954	0.0139526	0.0120983	0.0110132	0.0138131	0.011986	0.0116931	0.0107951	0.0124892	0.0130496	0.0126417
	Lactobacillus	0.0131746	0.0123092	0.0117073	0.0117228	0.01226	0.0112171	0.0112036	0.0117641	0.0112418	0.00932451	0.011144	0.0126741	0.0123728	0.0136665	0.0126248	0.0117951	0.0136487	0.0119913
	Thermoanaerobacter	0.00719452	0.0075578	0.00983418	0.00987682	0.00969965	0.00988612	0.00998879	0.0113895	0.0111568	0.00959	0.00766511	0.00881166	0.00895338	0.00593964	0.00927783	0.0106563	0.00869965	0.00918692
	Desulfosporosinus	0.0112122	0.0106076	0.00973289	0.00942934	0.00881787	0.00859172	0.0090394	0.00871436	0.00842876	0.0102363	0.0144792	0.011135	0.0172059	0.0163897	0.0121833	0.00933439	0.00884572	0.0108461
		S7	S8	S10	S12	S14	S16	S18	S20	S22	S24	S26	S28	S30	S32	S34	S36	S38	Average
Verrucomicrobia	Coraliomargarita	0.129969	0.16552	0.219408	0.206063	0.159477	0.131078	0.220237	0.32896	0.354912	0.488958	0.275124	0.286886	0.270558	0.1598	0.41173	0.272191	0.321678	0.258973
	Pedosphaera	0.268802	0.229247	0.144384	0.138948	0.217419	0.293153	0.115488	0.0336941	0.0300567	0.0144673	0.0334572	0.0350776	0.0345167	0.082036	0.0279942	0.0868019	0.093888	0.110555
	Verrucomicrobium	0.0675374	0.0528017	0.056107	0.0604509	0.057957	0.0566608	0.05578	0.0406769	0.0319616	0.0192693	0.072402	0.0511568	0.0523602	0.09443	0.034901	0.0461991	0.0411804	0.0524607
	Chthoniobacter	0.0563736	0.0498247	0.0484047	0.0533867	0.0556835	0.0565334	0.046222	0.0367164	0.0282596	0.0128795	0.0315594	0.0333027	0.0322897	0.0411004	0.0240699	0.0444449	0.040656	0.0406886
	Opitutus	0.0298322	0.0298615	0.0259254	0.0300407	0.0281585	0.0250907	0.0265302	0.0246266	0.0198276	0.0102881	0.0206467	0.0296799	0.0279367	0.0247762	0.0208637	0.0321269	0.0303829	0.025682
	Methylacidiphilum	0.00866865	0.00793987	0.00894028	0.0121107	0.012759	0.011355	0.00846789	0.0071033	0.00563917	0.00195104	0.00289327	0.00619249	0.00807362	0.00433285	0.00397174	0.0113015	0.00906567	0.00769212
	Akkermansia	0.00580843	0.00371341	0.00556823	0.00669472	0.00601976	0.00657393	0.00530369	0.00363822	0.00271564	0.00127191	0.00442481	0.00332353	0.00398879	0.00630419	0.00246997	0.00369131	0.00354365	0.00441495
	Rubritalea	0.00287528	0.00326552	0.00255273	0.00310335	0.00341648	0.00563625	0.00481335	0.00542582	0.00206882	0.00321729	0.0171382	0.00700099	0.00706661	0.0251051	0.00257626	0.00272147	0.00174814	0.00586657
	Haloferula	0.00181759	0.00220206	0.00229905	0.002339	0.00224718	0.00301624	0.00249061	0.00308015	0.0017263	0.0019267	0.01533	0.0059184	0.00642004	0.0232034	0.00206923	0.00221302	0.00143569	0.00469027
	Terrimicrobium	0.00160547	0.00173396	0.00128849	0.00132451	0.00158019	0.00150322	0.00144113	0.00103566	0.000976606	0.000659094	0.00491975	0.00201822	0.00222878	0.0074187	0.00058168	0.000690226	0.00047564	0.00185184
		S7	S8	S10	S12	S14	S16	S18	S20	S22	S24	S26	S28	S30	S32	S34	S36	S38	Average
Planctomycetes	Rhodopirellula	0.313739	0.434665	0.233316	0.210079	0.236235	0.228666	0.322506	0.209662	0.201891	0.207844	0.301768	0.265344	0.229776	0.352234	0.232819	0.194323	0.235605	0.25944
	Planctomyces	0.101209	0.0784219	0.133577	0.142169	0.135105	0.138233	0.102459	0.129949	0.119682	0.0963705	0.108892	0.1348	0.1476	0.100094	0.122454	0.1295	0.142577	0.121358
	Pirellula	0.079381	0.0657932	0.0613965	0.0555116	0.0630839	0.0673259	0.0660896	0.0459627	0.0475715	0.0588639	0.0652812	0.0561925	0.0505219	0.0672354	0.0531375	0.0475833	0.049414	0.0588439
	Blastopirellula	0.0572166	0.0455318	0.0524312	0.0487215	0.051954	0.0560315	0.0532316	0.0435894	0.0469764	0.0574691	0.0541579	0.0495538	0.0482354	0.0532256	0.0475625	0.0402735	0.0442395	0.0500236
	Phycisphaera	0.0216282	0.0174033	0.0311834	0.0341528	0.0168288	0.0148122	0.0150272	0.0375368	0.0543154	0.138397	0.0282738	0.020077	0.0306635	0.0170122	0.055	0.0564769	0.018069	0.0356975
	Singulisphaera	0.0225795	0.0178153	0.0241138	0.0276065	0.0268846	0.0290299	0.0210086	0.0210433	0.0235167	0.0222762	0.0246505	0.0259322	0.0292868	0.022172	0.0264738	0.029367	0.0264441	0.0247177
	Candidatus Kuenenia	0.00940725	0.00717111	0.021598	0.0266748	0.0214605	0.0218538	0.0141681	0.0257787	0.0254395	0.0150843	0.00910573	0.0183594	0.0264677	0.00785238	0.0230456	0.0278223	0.0234971	0.0191051
	Gemmata	0.0156524	0.0125647	0.019403	0.0197823	0.0184282	0.0219401	0.0135932	0.014704	0.0163101	0.0154828	0.0139526	0.0144507	0.0189792	0.013146	0.0164489	0.0158625	0.0201764	0.0165222
	Isosphaera	0.00879999	0.00705949	0.0190008	0.0212624	0.0198382	0.0186205	0.0137063	0.0286924	0.0274832	0.0137032	0.00915612	0.017002	0.0190731	0.00839113	0.0161036	0.0225554	0.0169734	0.0169071
	Rubinisphaera	0.0109023	0.0116912	0.0115078	0.00958771	0.00940387	0.0114757	0.0110425	0.00939453	0.0101024	0.0137968	0.0191967	0.0124589	0.0098607	0.0160745	0.0105107	0.00777295	0.00568142	0.0112036
