# Supplementary material for: Metagenomic Analysis Reveals Microbial Community Structure and Metabolic Potential for Nitrogen Acquisition in the Oligotrophic Surface Water of the Indian Ocean
Source: Front Microbiol. 2021 Feb 18;12:518865. doi: 10.3389/fmicb.2021.518865 (PMC7935530; doi:10.3389/fmicb.2021.518865)
Supplement: Supplementary file 10 [file Table_5.XLSX]

## Sheet: Table S5
Table S5 The key enzymes of nitrogen metabolism in 54 identified Prochlorococcus genomes
KOs	No. of genes	Fuctional protein
K15578	9	nitrate/nitrite transport system ATP-binding protein [EC:3.6.3.-]
K15577	8	nitrate/nitrite transport system permease protein
K15576	8	nitrate/nitrite transport system substrate-binding protein
K02575	32	MFS transporter, NNP family, nitrate/nitrite transporter
K01915	64	glutamine synthetase [EC:6.3.1.2] gln
K01725	7	cyanate lyase [EC:4.2.1.104]
K01673	1	carbonic anhydrase [EC:4.2.1.1]
K01501	49	nitrilase [EC:3.5.5.1]
K00459	2	nitronate monooxygenase [EC:1.13.12.16]
K00367	39	ferredoxin-nitrate reductase [EC:1.7.7.2]
K00366	37	ferredoxin-nitrite reductase [EC:1.7.7.1]
K00284	57	glutamate synthase (ferredoxin) [EC:1.4.7.1]
K00266	1	glutamate synthase (NADPH/NADH) small chain [EC:1.4.1.14 1.4.1.13]
K00265	1	glutamate synthase (NADPH/NADH) large chain [EC:1.4.1.14 1.4.1.13]
K15578
K15577
K15576
K02575
K01915
K01725
K01673
K01501
K00459
K00367
K00366
K00284
K00266
K00265
