# Supplementary material for: Metagenomic Analysis Reveals Microbial Community Structure and Metabolic Potential for Nitrogen Acquisition in the Oligotrophic Surface Water of the Indian Ocean
Source: Front Microbiol. 2021 Feb 18;12:518865. doi: 10.3389/fmicb.2021.518865 (PMC7935530; doi:10.3389/fmicb.2021.518865)
Supplement: Supplementary file 11 [file Table_6.XLSX]

## Sheet: Sheet1
Table S6 The taxonomic classification of strain UAB3999
SCG genes	Name of protein	Superkingdom	Phylum	Class	Order	Family	Genus	Species
DGBR01000075.1_575	dnaG	Bacteria(0.95)	Cyanobacteria(0.95)	Chroococcales(0.95)	Synechococcus(0.95)	Synechococcus sp. CC9605(0.06)
DGBR01000146.1_172	nusA	Bacteria(1.00)	Cyanobacteria(1.00)	Chroococcales(1.00)	Synechococcus(1.00)	Synechococcus sp. CC9902(0.37)
DGBR01000013.1_156	pgk	Bacteria(0.97)	Cyanobacteria(0.97)	Chroococcales(0.97)	Synechococcus(0.97)	Synechococcus sp. WH 8102(0.97)
DGBR01000096.1_119	pyrG	Bacteria(1.00)	Cyanobacteria(1.00)	Chroococcales(1.00)	Synechococcus(1.00)	Synechococcus sp. WH 8102(1.00)
DGBR01000096.1_130	pyrG	Bacteria(1.00)	Cyanobacteria(1.00)	Chroococcales(1.00)	Synechococcus(1.00)	Synechococcus sp. WH 8102(1.00)
DGBR01000050.1_158	rplA	Bacteria(0.95)	Cyanobacteria(0.95)	Chroococcales(0.95)	Synechococcus(0.95)	Synechococcus sp. WH 8102(0.95)
DGBR01000135.1_136	rplB	Bacteria(0.96)	Cyanobacteria(0.96)	Chroococcales(0.96)	Synechococcus(0.96)	Synechococcus sp. CC9902(0.65)
DGBR01000132.1_1	rplB	Bacteria(0.96)	Cyanobacteria(0.96)	Prochlorales(0.74)	Prochlorococcaceae(0.74)	Prochlorococcus(0.74)	Prochlorococcus marinus(0.74)
DGBR01000135.1_120	rplC	Bacteria(1.00)	Cyanobacteria(1.00)	Chroococcales(1.00)	Synechococcus(1.00)	Synechococcus sp. WH 8102(0.68)
DGBR01000135.1_127	rplD	Bacteria(1.00)	Cyanobacteria(1.00)	Chroococcales(1.00)	Synechococcus(1.00)	Synechococcus sp. WH 8102(1.00)
DGBR01000132.1_45	rplE	Bacteria(0.97)	Cyanobacteria(0.97)	Chroococcales(0.97)	Synechococcus(0.97)	Synechococcus sp. CC9902(0.13)
DGBR01000132.1_54	rplF	Bacteria(1.00)	Cyanobacteria(1.00)	Chroococcales(1.00)	Synechococcus(1.00)	Synechococcus sp. WH 8102(1.00)
DGBR01000050.1_152	rplK	Bacteria(1.00)	Cyanobacteria(1.00)	Chroococcales(1.00)	Synechococcus(1.00)	Synechococcus sp. WH 8102(1.00)
DGBR01000050.1_168	rplL	Bacteria(1.00)	Cyanobacteria(1.00)	Chroococcales(1.00)	Synechococcus(1.00)	Synechococcus sp. WH 8102(1.00)
DGBR01000132.1_112	rplM	Bacteria(0.96)	Cyanobacteria(0.96)	Chroococcales(0.96)	Synechococcus(0.96)	Synechococcus sp. WH 8102(0.41)
DGBR01000132.1_37	rplN	Bacteria(0.98)	Cyanobacteria(0.98)	Chroococcales(0.98)	Synechococcus(0.98)	Synechococcus sp. CC9311(0.98)
DGBR01000132.1_23	rplP	Bacteria(1.00)	Cyanobacteria(1.00)	Chroococcales(1.00)	Synechococcus(1.00)	Synechococcus sp. WH 8102(1.00)
DGBR01000059.1_223	rplS	Bacteria(0.99)	Cyanobacteria(0.99)	Chroococcales(0.31)	Synechococcus(0.31)	Synechococcus sp. RCC307(0.31)
DGBR01000089.1_399	rpmA	Bacteria(0.99)	Cyanobacteria(0.99)	Chroococcales(0.99)	Synechococcus(0.99)	Synechococcus sp. CC9902(0.25)
DGBR01000146.1_87	rpoB	Bacteria(0.98)	Cyanobacteria(0.98)	Chroococcales(0.98)	Synechococcus(0.98)	Synechococcus sp. CC9605(0.43)
DGBR01000075.1_915	rpsB	Bacteria(0.97)	Cyanobacteria(0.97)	Chroococcales(0.97)	Synechococcus(0.97)	Synechococcus sp. WH 8102(0.07)
DGBR01000132.1_16	rpsC	Bacteria(0.98)	Cyanobacteria(0.98)	Chroococcales(0.98)	Synechococcus(0.98)	Synechococcus sp. WH 8102(0.98)
DGBR01000132.1_61	rpsE	Bacteria(0.99)	Cyanobacteria(0.99)	Chroococcales(0.99)	Synechococcus(0.99)	Synechococcus sp. CC9605(0.28)
DGBR01000132.1_116	rpsI	Bacteria(0.95)	Cyanobacteria(0.95)	Chroococcales(0.95)	Synechococcus(0.95)
DGBR01000021.1_9	rpsJ	Bacteria(1.00)	Cyanobacteria(1.00)	Chroococcales(0.53)	Synechococcus(0.53)	Synechococcus sp. CC9605(0.06)
DGBR01000132.1_87	rpsK	Bacteria(0.99)	Cyanobacteria(0.99)	Chroococcales(0.66)	Synechococcus(0.66)	Synechococcus sp. CC9902(0.11)
DGBR01000132.1_84	rpsM	Bacteria(1.00)	Cyanobacteria(1.00)	Chroococcales(1.00)	Synechococcus(1.00)	Synechococcus sp. CC9311(0.42)
DGBR01000132.1_5	rpsS	Bacteria(0.97)	Cyanobacteria(0.97)	Chroococcales(0.97)	Synechococcus(0.97)	Synechococcus sp. CC9605(0.90)
DGBR01000075.1_921	tsf	Bacteria(0.99)	Cyanobacteria(0.99)	Chroococcales(0.99)	Synechococcus(0.99)
